# Supplementary material for: 8DEstablishment and validation of a hypoxia-related signature predicting prognosis in hepatocellular carcinoma
Source: BMC Gastroenterol. 2021 Dec 12;21:463. doi: 10.1186/s12876-021-02057-0 (PMC8667367; doi:10.1186/s12876-021-02057-0)
Supplement: Supplementary file 2 — Additional file 2. All immune-related genes downloaded from the Tracking Tumor Immuno-phenotype website. [file 12876_2021_2057_MOESM2_ESM.xlsx]

## Sheet: sheet1
S1: 200 hypoxia-related genes were acquired from the gene set enrichment analysis (GSEA) website.
id
STBD1
BCL2
AK4
FBP1
NDRG1
GPC3
SLC2A3
ENO1
SAP30
DPYSL4
HS3ST1
NFIL3
KDELR3
EFNA1
LARGE1
CSRP2
SLC25A1
PRKCA
HEXA
TPBG
STC2
KLF7
PFKL
INHA
PCK1
PFKFB3
MT1E
PDK1
GPI
LDHC
PDGFB
CCN2
SLC6A6
PLAUR
ZNF292
PYGM
LOX
MXI1
VHL
UGP2
MT2A
PIM1
AKAP12
ERRFI1
GYS1
PHKG1
GAPDHS
IER3
BRS3
B4GALNT2
NOCT
ALDOB
JMJD6
ISG20
TIPARP
ENO3
XPNPEP1
RRAGD
BGN
ILVBL
PNRC1
PKLR
GAA
SDC4
ALDOC
RBPJ
P4HA2
FOSL2
GALK1
HOXB9
TGFB3
CCNG2
TPD52
PDK3
PRDX5
PLAC8
GPC1
VLDLR
PGF
PAM
CCN1
B3GALT6
CDKN1B
EGFR
BNIP3L
AMPD3
ATP7A
GBE1
CP
MAFF
GRHPR
PPP1R3C
HSPA5
CDKN1A
VEGFA
SLC2A5
F3
DUSP1
CAV1
ADORA2B
GCNT2
PKP1
PPARGC1A
GCK
EFNA3
JUN
BCAN
SLC37A4
ENO2
SRPX
NDST1
MAP3K1
EXT1
ATF3
BHLHE40
SIAH2
SERPINE1
PGAM2
ERO1A
ACKR3
KLF6
NEDD4L
IRS2
GAPDH
CITED2
HK2
ANXA2
CCN5
PPFIA4
IDS
SLC2A1
NR3C1
MIF
LDHA
NDST2
FOXO3
HAS1
PGM1
STC1
LXN
TGM2
COL5A1
CAVIN1
S100A4
GPC4
ADM
IGFBP3
CDKN1C
ETS1
TMEM45A
WSB1
LALBA
P4HA1
IGFBP1
PFKP
TPST2
CA12
TNFAIP3
CASP6
NAGK
BTG1
MYH9
CHST2
GLRX
KLHL24
SDC3
SULT2B1
RORA
ZFP36
SELENBP1
DDIT4
NCAN
CAVIN3
ANKZF1
PGM2
TES
SCARB1
CXCR4
DTNA
SDC2
KDM3A
EDN2
DCN
PPP1R15A
IL6
HMOX1
TKTL1
FOS
KIF5A
FAM162A
TPI1
ALDOA
CHST3
PLIN2
HK1
DDIT3
HDLBP
ANGPTL4
PGK1
TGFBI
